# Supplementary material for: Heading for Personalized rTMS in Tinnitus: Reliability of Individualized Stimulation Protocols in Behavioral and Electrophysiological Responses
Source: J Pers Med. 2021 Jun 9;11(6):536. doi: 10.3390/jpm11060536 (PMC8226921; doi:10.3390/jpm11060536)
Supplement: Supplementary file 1 [file jpm-11-00536-s001.zip]

Archive with 8 entries (7 files):
- Supplemental_Material/
- __MACOSX/._Supplemental_Material
- Supplemental_Material/TableS1_EEG_responder_alpha.xlsx
- __MACOSX/Supplemental_Material/._TableS1_EEG_responder_alpha.xlsx
- Supplemental_Material/FigureS1_discomfort.png
- __MACOSX/Supplemental_Material/._FigureS1_discomfort.png
- Supplemental_Material/TableS2_EEG_responder_gamma.xlsx
- __MACOSX/Supplemental_Material/._TableS2_EEG_responder_gamma.xlsx
