# Supplementary material for: Heading for Personalized rTMS in Tinnitus: Reliability of Individualized Stimulation Protocols in Behavioral and Electrophysiological Responses
Source: J Pers Med. 2021 Jun 9;11(6):536. doi: 10.3390/jpm11060536 (PMC8226921; doi:10.3390/jpm11060536)
Supplement: Supplementary file 1 [file jpm-11-00536-s001.zip › Supplemental_Material/TableS1_EEG_responder_alpha.xlsx]

## Sheet: Tabelle1
Subject	Left 1 Hz	Right 1 Hz	Left 10 Hz	Right 10 Hz	Left 20 Hz	Right 20 Hz
1	-	-	-	-	FP2, AF4	-
2	P7, TP7	-	PO7, O1	-	-	-
3	PO8, P8, P6,TP8 PO7, P7, O1	-	F8, F6 TP7, T7	-	-	-
4	O1, Oz	-	-	-	-	-
5	T8, TP8	-	-	-	Fp1, Fpz, AF3, AF7	-
6	P3, P5	-	-	O1, PO3, PO7, Oz	POz, Pz	-
7	-	-	PO3, POz, P3	O1, PO7 O2, PO8	-	PO3, POz, P1
8	-	-	TP7, P7 O1, Oz	O2, Oz, PO8, PO4, O1	-	-
9	FT8, T8, F8	-	Fp2, Fpz F6, FT8	-	P5, PO3, PO7	-
10	-	-	AF4, F4	-	-	CP2, CPz
11	F4, F6	-	-	FP2, AF8	-	POz, PO3
12	-	-	-	PO4, O2, PO8, Oz	-	-
13	-	FPz, Fp1	Fp1, Fpz	-	-	-
14	P8, P6, P4, PO8, PO4, O2, P7, PO7, Oz, O1	-	-	-	P7, PO7	P8, PO8, O2
15	-	-	F7, AF7	-	-	-
16	-	-	O1, PO3	AF8, Fp2	-	-
17	-	PO7, O1, PO3	-	-	-	PO8, O2
18	-	PO4, O2, PO8	-	AF4, Fp2	PO8, O2 O1, PO3	-
19	F7, AF7	FCz, Fz, F1, FC1	-	-	-	F6, FT8, C6
20		-	-	-	-	-
21	-	-	-	-	-	-
22	-	-	O1, PO8, O2, Oz, PO7	-	-	-
Note: Electrodes forming a cluster are listed in separate lines.
