# Supplementary material for: Heading for Personalized rTMS in Tinnitus: Reliability of Individualized Stimulation Protocols in Behavioral and Electrophysiological Responses
Source: J Pers Med. 2021 Jun 9;11(6):536. doi: 10.3390/jpm11060536 (PMC8226921; doi:10.3390/jpm11060536)
Supplement: Supplementary file 1 [file jpm-11-00536-s001.zip › Supplemental_Material/TableS2_EEG_responder_gamma.xlsx]

## Sheet: Tabelle1
Subject	Left 1 Hz	Right 1 Hz	Left 10 Hz	Right 10 Hz	Left 20 Hz	Right 20 Hz
1	-	-	Fp1, AF7	F8, FC6	FC5, F7	-
2	T7, C5, FC3	-	C4, C6	-	-	-
3	AF3, F5	T8, TP8	-	-	-	-
4	PO8, P8, O2 T7, FC5	-	-	-	-	-
5	-	-	TP7, T7	-	-	-
6	-	-	-	Fp2, AF8, AF4, F6	-	-
7	-	-	-	-	-	O2, PO8
8	-	-	Fp2, Fpz, AF4, Fp1, AF8, AF3	-	F7, F5, FT7, FC5, FC3	-
9	PO8, P8, P6	C6, CP6, TP8, C4	Fpz, AF3, Fp1	-	C5, TP7	-
10	C3, FC3	-	-	Fp1, AF7, F3, F5	F4, F6	Fp2, AF8
11	-	Fp2, Fpz	-	FC6, C4	-	-
12	-	-	-	-	-	Fp2, Fpz
13	CP5, C3	C5, C3, CP3	AF3, FC3, F3	P8, TP8, PO8	-	-
14	-	FT7, F7, T7	FC6, T8, FT8 FC5, FT7	-	F7, AF7	-
15	T8, C6	Fz, F1	-	-	-	-
16	-	-	AF8, Fp2	-	-	TP8, T8, P8, C6
17	-	-	FP1, AF7, AF3, AF8, Fp2, AF4	FCz, AF4, F2	-	TP7, P7, CP5
18	F4, F3, F1, F2, Fz, FC4	Fp2, AF8, F4	AF4, F4	-	Fpz, AF3	-
19	-	-	T7, FT7	Fp2, Fpz	-	-
20	F6, AF4, F4, F8	-	Fp1, F3, AF8, AF3, AF4, F6, FC3, Fp2	-	-	-
21	-	O1, PO7	-	PO8, P8	TP8, P8 Oz, O1	C2, CPz
22	FT8, F8	-	AF8, F8 FT7, F5, AF7, F7, F3, FC5	-	-	-
Note: Electrodes forming a cluster are listed in separate lines.
